# Supplementary material for: Young People and the Future: School Students’ Concerns and Hopes for the Future after One Year of COVID-19 in Austria—Findings of a Mixed-Methods Pilot Study
Source: Healthcare (Basel). 2023 Aug 9;11(16):2242. doi: 10.3390/healthcare11162242 (PMC10454506; doi:10.3390/healthcare11162242)
Supplement: Supplementary file 1 [file healthcare-11-02242-s001.zip]

Archive with 1 entries (1 files):
- healthcare-2488043-supplementary.pdf
